# Supplementary material for: Monocyte-Containing Inflammatory Indices Show Stronger Association with 30-Day Mortality than the Systemic Immune-Inflammation Index in Elderly Sepsis: A Single-Center Retrospective Observational Cohort Study
Source: J Clin Med. 2026 Jun 20;15(12):4799. doi: 10.3390/jcm15124799 (PMC13301268; doi:10.3390/jcm15124799)
Supplement: Supplementary file 1 [file jcm-15-04799-s001.zip]

Archive with 1 entries (1 files):
- jcm-4378541-supplementary.pdf
